# Supplementary material for: Analytical and statistical consideration on the use of the ISAG-ICAR-SNP bovine panel for parentage control, using the Illumina BeadChip technology: example on the German Holstein population
Source: Genet Sel Evol. 2015 Feb 5;47(1):3. doi: 10.1186/s12711-014-0085-1 (PMC4318447; doi:10.1186/s12711-014-0085-1)
Supplement: Additional file 1: Table S1. — Average GenCall scores and standard diviations of 100/200 SNPs of the ISAG-ICAR parentage control panels. Description: GC-score = GenCall score; 50k = BovineSNP50v2 BeadChip; 10k = EuroG10kv2 BeadChip. [file 12711_2014_85_MOESM1_ESM.xls]

## Sheet: Sheet1
ISAG	SNP-Name	GC-score Average (50k)	SD (50k)	GC-score Average (10k)	SD (10k)
Core	ARS-USMARC-Parent-AY761135-rs29003723	0.962541	0.0110534	0.8709	0.00940345
Core	ARS-USMARC-Parent-AY776154-no-rs	0.812985	0.0142058	0.895354	0.0132154
Core	ARS-USMARC-Parent-AY842472-rs29001941	0.906747	0.027726	0.917852	0.0128629
Core	ARS-USMARC-Parent-AY842473-rs29001956	0.716685	0.0123651	0.922547	0.0100664
Core	ARS-USMARC-Parent-AY842474-rs29003226	0.834232	0.0147206	0.917493	0.0102424
Core	ARS-USMARC-Parent-AY842475-rs29002127	0.850059	0.0138297	0.893903	0.0152351
Core	ARS-USMARC-Parent-AY844963-rs17871338	0.946997	0.0186175	0.902794	0.0168582
Core	ARS-USMARC-Parent-AY849381-rs29003287	0.736175	0.0192026	0.848163	0.00843043
Core	ARS-USMARC-Parent-AY850194-no-rs	0.941985	0.0171602	0.930163	0.0171998
Core	ARS-USMARC-Parent-AY851162-no-rs	0.729063	0.0207445	0.80734	0.0182232
Core	ARS-USMARC-Parent-AY851163-rs17871661	0.779392	0.0215269	0.807134	0.0376385
Core	ARS-USMARC-Parent-AY853302-no-rs	0.919144	0.0118726	0.965875	0.0103662
Core	ARS-USMARC-Parent-AY853303-no-rs	0.885798	0.0195435	0.919008	0.014647
Core	ARS-USMARC-Parent-AY856094-rs17871190	0.793212	0.0174411	0.847178	0.0102011
Core	ARS-USMARC-Parent-AY858890-rs29002256	0.975451	0.0263815	0.879657	0.0265761
Core	ARS-USMARC-Parent-AY860426-no-rs	0.947026	0.0141097	0.969147	0.00221161
Core	ARS-USMARC-Parent-AY863214-rs17871744	0.643681	0.0282488	0.745627	0.02338
Core	ARS-USMARC-Parent-AY914316-rs17871403	0.71178	0.017818	0.840974	0.0199059
Core	ARS-USMARC-Parent-AY916666-no-rs	0.670794	0.0231849	0.766859	0.0226609
Core	ARS-USMARC-Parent-AY919868-rs29002211	0.941391	0.0241617	0.918451	0.0134746
Core	ARS-USMARC-Parent-AY929334-no-rs	0.856369	0.0239481	0.863952	0.014499
Core	ARS-USMARC-Parent-AY937242-rs17872223	0.72664	0.0133687	0.90824	0.0178363
Core	ARS-USMARC-Parent-AY939849-rs17870274	0.716309	0.0179098	0.811355	0.00762877
Core	ARS-USMARC-Parent-AY941204-rs17872131	0.843773	0.0155806	0.857387	0.0131902
Core	ARS-USMARC-Parent-AY943841-rs17871566	0.815565	0.0238498	0.855843	0.00274548
Core	ARS-USMARC-Parent-DQ381152-rs29002408	0.523733	0.0318308	0.904543	0.0062529
Core	ARS-USMARC-Parent-DQ381153-rs29012842	0.772342	0.0181256	0.843019	0.00962833
Core	ARS-USMARC-Parent-DQ404149-no-rs	0.966615	0.0198298	0.946872	0.00190247
Core	ARS-USMARC-Parent-DQ404150-rs29012530	0.835838	0.0838164	0.824216	0.0570062
Core	ARS-USMARC-Parent-DQ404151-rs29019282	0.590161	0.0316738	0.690483	0.0228965
Core	ARS-USMARC-Parent-DQ404152-rs29022245	0.803701	0.0150761	0.78216	0.0203784
Core	ARS-USMARC-Parent-DQ404153-no-rs	0.918292	0.0223071	0.934913	0.0139991
Core	ARS-USMARC-Parent-DQ435443-rs29010802	0.922553	0.015966	0.904865	0.00897789
Core	ARS-USMARC-Parent-DQ451555-rs29010795	0.906584	0.027529	0.911683	0.0181103
Core	ARS-USMARC-Parent-DQ468384-rs29003967	0.687679	0.0254891	0.907615	0.0359318
Core	ARS-USMARC-Parent-DQ470475-no-rs	0.901084	0.0388149	0.864805	0.0239354
Core	ARS-USMARC-Parent-DQ489377-rs29026932	0.915605	0.0236912	0.952562	0.0146603
Core	ARS-USMARC-Parent-DQ500958-no-rs	0.928419	0.0146918	0.930873	0.0132244
Core	ARS-USMARC-Parent-DQ647186-rs29014143	0.938891	0.018885	0.874487	0.0176396
Core	ARS-USMARC-Parent-DQ647187-rs29010510	0.806989	0.0224017	0.791915	0.0166455
Core	ARS-USMARC-Parent-DQ647189-rs29012226	0.892002	0.0440238	0.84368	0.0150551
Core	ARS-USMARC-Parent-DQ647190-rs29013632	0.900941	0.0273967	0.961913	0.00318511
Core	ARS-USMARC-Parent-DQ650635-rs29012174	0.93068	0.014655	0.960866	0.0031471
Core	ARS-USMARC-Parent-DQ650636-rs29024525	0.922073	0.0162427	0.95815	0.00429876
Core	ARS-USMARC-Parent-DQ674265-rs29011266	0.860518	0.0156079	0.956901	0.0131764
Core	ARS-USMARC-Parent-DQ786757-rs29019900	0.774018	0.0143681	0.871624	0.00767901
Core	ARS-USMARC-Parent-DQ786758-rs29024430	0.914053	0.0202578	0.964519	0.00536004
Core	ARS-USMARC-Parent-DQ786759-rs29026696	0.782255	0.0193884	0.956388	0.0160365
Core	ARS-USMARC-Parent-DQ786761-rs29012840	0.952023	0.012187	0.964953	0.0104235
Core	ARS-USMARC-Parent-DQ786762-rs29010772	0.624713	0.180172	0.658129	0.0455629
Core	ARS-USMARC-Parent-DQ786763-rs29020472	0.83889	0.0227573	0.82102	0.00906063
Core	ARS-USMARC-Parent-DQ786764-no-rs	0.522605	0.0353595	0.573594	0.115087
Core	ARS-USMARC-Parent-DQ786766-rs29012070	0.828695	0.0134648	0.940957	0.0113779
Core	ARS-USMARC-Parent-DQ789028-rs29017713	0.820515	0.0274688	0.857889	0.0415095
Core	ARS-USMARC-Parent-DQ837643-rs29018818	0.926749	0.0214214	0.932647	0.00863198
Core	ARS-USMARC-Parent-DQ837644-rs29010468	0.825253	0.0543853	0.886851	0.0420078
Core	ARS-USMARC-Parent-DQ837645-rs29015870	0.749696	0.0824098	0.55409	0.106334
Core	ARS-USMARC-Parent-DQ839235-rs29012691	0.858947	0.0455092	0.864569	0.0262534
Core	ARS-USMARC-Parent-DQ846688-rs29023691	0.78495	0.0228331	0.8876	0.0247063
Core	ARS-USMARC-Parent-DQ846690-no-rs	0.910368	0.0200463	0.950768	0.00532513
Core	ARS-USMARC-Parent-DQ846691-rs29019814	0.775878	0.0183645	0.691855	0.0519944
Core	ARS-USMARC-Parent-DQ846692-rs29010281	0.89058	0.0122928	0.94658	0.0046098
Core	ARS-USMARC-Parent-DQ846693-rs29017621	0.849875	0.0593415	0.82998	0.0106979
Core	ARS-USMARC-Parent-DQ866817-no-rs	0.930542	0.0167885	0.968338	0.00907932
Core	ARS-USMARC-Parent-DQ866818-rs29011701	0.797803	0.0140338	0.877837	0.00647396
Core	ARS-USMARC-Parent-DQ888309-rs29013741	0.947778	0.0195881	0.945387	0.0457958
Core	ARS-USMARC-Parent-DQ888310-rs29012422	0.94903	0.00915755	0.957643	0.00902082
Core	ARS-USMARC-Parent-DQ888311-rs29017313	0.723863	0.0399086	0.857617	0.027321
Core	ARS-USMARC-Parent-DQ888313-no-rs	0.849322	0.0166812	0.915681	0.0133785
Core	ARS-USMARC-Parent-DQ916057-rs29009979	na	na	0.722215	0.0547748
Core	ARS-USMARC-Parent-DQ916058-rs29016146	0.930476	0.0164806	0.966945	0.00270431
Core	ARS-USMARC-Parent-DQ916059-rs29009907	0.863239	0.0149748	0.934207	0.0142293
Core	ARS-USMARC-Parent-DQ984825-rs29012457	0.69268	0.0116453	0.756489	0.0271611
Core	ARS-USMARC-Parent-DQ984826-rs29027559	0.753045	0.0156157	0.822356	0.0105245
Core	ARS-USMARC-Parent-DQ984827-rs29012019	0.920759	0.0170459	0.958916	0.00280101
Core	ARS-USMARC-Parent-DQ990832-rs29015065	0.949563	0.0172341	0.899997	0.0232898
Core	ARS-USMARC-Parent-DQ990833-rs29010147	0.922959	0.0141442	0.900034	0.01863
Core	ARS-USMARC-Parent-DQ990834-rs29013727	0.936265	0.0223499	0.922795	0.00757205
Core	ARS-USMARC-Parent-DQ995976-no-rs	0.786967	0.0166353	0.872578	0.00706526
Core	ARS-USMARC-Parent-DQ995977-rs29020834	0.721106	0.0146046	0.879319	0.0042084
Core	ARS-USMARC-Parent-EF026084-rs29025380	0.791127	0.0174537	0.918082	0.00748806
Core	ARS-USMARC-Parent-EF026086-rs29013660	0.777054	0.01107	0.949436	0.00909088
Core	ARS-USMARC-Parent-EF026087-rs29011643	0.895778	0.0133233	0.945416	0.0136822
Core	ARS-USMARC-Parent-EF028073-rs29014953	0.943801	0.0129544	0.961609	0.0208233
Core	ARS-USMARC-Parent-EF034080-rs29024749	0.833677	0.0290306	0.905024	0.0153966
Core	ARS-USMARC-Parent-EF034081-rs29009668	0.915288	0.023467	0.896245	0.0059049
Core	ARS-USMARC-Parent-EF034082-rs29013532	0.919622	0.030834	0.962231	0.0110748
Core	ARS-USMARC-Parent-EF034083-rs29018286	0.741188	0.072058	0.788802	0.0482714
Core	ARS-USMARC-Parent-EF034084-rs29016185	0.900259	0.0148725	0.901893	0.00248847
Core	ARS-USMARC-Parent-EF034085-rs29025677	0.755087	0.0209765	0.838391	0.00513333
Core	ARS-USMARC-Parent-EF034086-no-rs	0.956929	0.0120713	0.956689	0.00443809
Core	ARS-USMARC-Parent-EF034087-no-rs	0.501615	0.0472706	0.59041	0.126092
Core	ARS-USMARC-Parent-EF042090-no-rs	0.921868	0.0216069	0.954963	0.00376125
Core	ARS-USMARC-Parent-EF042091-rs29014974	0.762382	0.0217302	0.943796	0.0083389
Core	ARS-USMARC-Parent-EF093509-rs29015170	0.957922	0.0599874	0.900012	0.0126752
Core	ARS-USMARC-Parent-EF093511-rs29012316	0.663976	0.115708	0.792257	0.0147542
Core	ARS-USMARC-Parent-EF093512-rs29013546	0.898416	0.0162253	0.86794	0.0212567
Core	ARS-USMARC-Parent-EF141102-rs29015783	0.953473	0.0181723	0.954515	0.0109486
Core	ARS-USMARC-Parent-EF150946-rs29023666	0.754596	0.021402	0.820773	0.0166705
Core	ARS-USMARC-Parent-EF164803-rs29011141	0.821998	0.0221128	0.783542	0.0175034
Additional	ARS-BFGL-BAC-19454	0.945811	0.0208853	0.937677	0.000948397
Additional	ARS-BFGL-BAC-27364	0.849565	0.0248293	0.870269	0.0209063
Additional	ARS-BFGL-BAC-35552	0.903676	0.0171366	0.885892	0.0122005
Additional	ARS-BFGL-NGS-10035	0.76722	0.017185	0.761245	0.00873261
Additional	ARS-BFGL-NGS-101456	0.903547	0.026839	0.856063	0.0180331
Additional	ARS-BFGL-NGS-102169	0.717369	0.0206958	0.510113	0.0326819
Additional	ARS-BFGL-NGS-106015	0.80792	0.0222979	0.825696	0.0124265
Additional	ARS-BFGL-NGS-111053	0.943947	0.0138213	0.961445	0.00306747
Additional	ARS-BFGL-NGS-111076	0.804775	0.0149608	0.875738	0.010514
Additional	ARS-BFGL-NGS-111114	0.866473	0.0160395	0.881168	0.0225296
Additional	ARS-BFGL-NGS-112094	0.86919	0.0192463	0.944682	0.00353465
Additional	ARS-BFGL-NGS-112325	0.714562	0.0342024	0.969473	0.012436
Additional	ARS-BFGL-NGS-11383	0.791156	0.138272	0.778891	0.0338046
Additional	ARS-BFGL-NGS-114006	0.921245	0.0107821	0.952911	0.00790904
Additional	ARS-BFGL-NGS-115514	0.771853	0.0209154	0.843726	0.0163817
Additional	ARS-BFGL-NGS-117319	0.937552	0.0148995	0.92906	0.0126373
Additional	ARS-BFGL-NGS-117322	0.907782	0.0150072	0.944226	0.0102838
Additional	ARS-BFGL-NGS-118319	0.642285	0.0466308	0.737761	0.017839
Additional	ARS-BFGL-NGS-118340	0.837598	0.0196233	0.927517	0.00963582
Additional	ARS-BFGL-NGS-119662	0.908342	0.0273551	0.923011	0.0478252
Additional	ARS-BFGL-NGS-14740	0.950601	0.014549	0.91397	0.0123493
Additional	ARS-BFGL-NGS-15506	0.972337	0.0116712	0.961211	0.000233864
Additional	ARS-BFGL-NGS-15731	0.897763	0.0115171	0.957453	0.0025065
Additional	ARS-BFGL-NGS-24419	0.907985	0.018749	0.96578	0.00191907
Additional	ARS-BFGL-NGS-26517	0.960318	0.00819247	0.959927	0.0105925
Additional	ARS-BFGL-NGS-27577	0.910874	0.0222368	0.94651	0.00779725
Additional	ARS-BFGL-NGS-31640	0.906727	0.023818	0.967465	0.00972685
Additional	ARS-BFGL-NGS-31807	0.95379	0.0112237	0.963172	0.00765428
Additional	ARS-BFGL-NGS-36513	0.852766	0.0223267	0.852315	0.00860622
Additional	ARS-BFGL-NGS-38423	0.79315	0.0130082	0.844295	0.0104683
Additional	ARS-BFGL-NGS-38620	0.823401	0.0182019	0.913724	0.0290499
Additional	ARS-BFGL-NGS-39978	0.820362	0.0219431	0.868174	0.0077747
Additional	ARS-BFGL-NGS-42283	0.829594	0.015663	0.864124	0.0174748
Additional	ARS-BFGL-NGS-42505	0.853744	0.0131939	0.919052	0.0167293
Additional	ARS-BFGL-NGS-55943	0.726143	0.0206303	0.667973	0.0487327
Additional	ARS-BFGL-NGS-57711	0.94071	0.0197718	0.941395	0.0265552
Additional	ARS-BFGL-NGS-58613	0.925585	0.013431	0.922851	0.00495276
Additional	ARS-BFGL-NGS-67146	0.817093	0.0149492	0.821646	0.0242064
Additional	ARS-BFGL-NGS-70946	0.936026	0.0136501	0.924901	0.0136217
Additional	ARS-BFGL-NGS-72471	0.948165	0.0284748	0.939543	0.00380817
Additional	ARS-BFGL-NGS-76191	0.893414	0.0127114	0.926278	0.00773289
Additional	ARS-BFGL-NGS-76330	0.803446	0.0128712	0.868198	0.00425006
Additional	ARS-BFGL-NGS-86662	0.918854	0.0110037	0.934069	0.00757574
Additional	ARS-BFGL-NGS-93119	0.856427	0.0183382	0.969012	0.00127805
Additional	ARS-BFGL-NGS-96125	0.609958	0.0177218	0.65918	0.0256735
Additional	ARS-BFGL-NGS-99210	0.745784	0.0172977	0.833667	0.00949602
Additional	ARS-USMARC-569	0.916417	0.012581	0.955355	0.00500322
Additional	ARS-USMARC-Parent-AY841151-rs29003466	0.955852	0.019086	0.943153	0.0130328
Additional	ARS-USMARC-Parent-DQ786765-rs29009858	0.787602	0.0254067	0.886182	0.0061281
Additional	ARS-USMARC-Parent-EF026085-rs29021607	0.944525	0.0214014	0.954778	0.00639267
Additional	ARS-USMARC-Parent-EF089234-rs29020870	0.826197	0.0174705	0.705767	0.0310471
Additional	BTA-100621-no-rs	0.662626	0.0225141	0.52682	0.0684254
Additional	BTA-11701-rs29017459	0.876723	0.0163668	0.928982	0.00685837
Additional	BTA-30857-no-rs	0.945696	0.0330617	0.954919	0.0106894
Additional	BTA-37062-no-rs	0.908233	0.0158349	0.945901	0.0039413
Additional	BTA-73768-no-rs	0.922496	0.0174181	0.939806	0.00825274
Additional	BTA-92021-no-rs	0.833032	0.0140253	0.693115	0.0531074
Additional	BTB-00188171	0.910229	0.0106974	0.958596	0.0111898
Additional	BTB-00394801	0.944154	0.010034	0.967819	0.00124019
Additional	BTB-00420215	0.949035	0.0128087	0.949983	0.019235
Additional	BTB-00818821	0.900321	0.0213285	0.888154	0.0146014
Additional	BTB-01057979	0.935105	0.0178065	0.932589	0.00390795
Additional	BTB-01285245	0.845987	0.0371528	0.921813	0.0127684
Additional	BTB-01371672	0.948509	0.0140442	0.935311	0.00589166
Additional	BTB-01416427	0.840336	0.015024	0.945793	0.00264443
Additional	BTB-01478115	0.904328	0.0406271	0.915338	0.0115572
Additional	BTB-01902778	0.952232	0.0253625	0.927381	0.0188473
Additional	BTB-01980499	0.918397	0.0131373	0.939262	0.0123527
Additional	Hapmap24215-BTA-163266	0.792587	0.0376501	0.796847	0.0169017
Additional	Hapmap31098-BTA-136127	0.877439	0.0216865	0.913572	0.00960783
Additional	Hapmap34424-BES10_Contig566_926	0.914616	0.0152176	0.876488	0.0142452
Additional	Hapmap35535-SCAFFOLD86180_8791	0.851809	0.0143603	0.923105	0.00607869
Additional	Hapmap36588-SCAFFOLD90561_9460	0.856872	0.0312078	0.835551	0.00419322
Additional	Hapmap39425-BTA-70290	0.903546	0.0110058	0.926904	0.00786991
Additional	Hapmap39461-BTA-109898	0.918039	0.0242054	0.948081	0.0125104
Additional	Hapmap40148-BTA-92999	0.964615	0.0125565	0.961162	0.0105924
Additional	Hapmap40729-BTA-40319	0.824175	0.0196969	0.921639	0.00934247
Additional	Hapmap41591-BTA-59790	0.915687	0.0169852	0.844108	0.0235756
Additional	Hapmap42648-BTA-71195	0.797617	0.0199437	0.724569	0.0261652
Additional	Hapmap43057-BTA-80741	0.904272	0.011319	0.95589	0.0143338
Additional	Hapmap43142-BTA-107561	0.965191	0.0192253	0.975115	0.00611706
Additional	Hapmap43792-BTA-122725	0.931919	0.0116247	0.960033	0.00804961
Additional	Hapmap43953-BTA-83292	0.954774	0.013326	0.952794	0.0116375
Additional	Hapmap46550-BTA-103548	0.955904	0.0243487	0.845706	0.0545605
Additional	Hapmap46653-BTA-47447	0.867833	0.0721957	0.640835	0.0333214
Additional	Hapmap47281-BTA-40051	0.795463	0.0164372	0.875623	0.0244649
Additional	Hapmap49452-BTA-112834	0.923005	0.0105436	0.929332	0.0154647
Additional	Hapmap50598-BTA-122724	0.969597	0.0148371	0.958728	0.00382093
Additional	Hapmap51227-BTA-41809	0.901233	0.013729	0.930073	0.0113334
Additional	Hapmap51527-BTA-97415	0.933627	0.0212214	0.947386	0.00800561
Additional	Hapmap51908-BTA-63031	0.90637	0.0164498	0.933893	0.00582468
Additional	Hapmap52240-rs29013844	0.640891	0.0798169	0.959756	0.00199142
Additional	Hapmap54020-rs29023153	0.954047	0.0139473	0.965725	0.00924697
Additional	Hapmap54313-rs29012632	0.942287	0.0112464	0.941654	0.00230688
Additional	Hapmap54547-rs29012198	0.9297	0.0097328	0.94378	0.00540045
Additional	Hapmap55441-rs29010990	0.875971	0.016806	0.938505	0.00558011
Additional	Hapmap59876-rs29018046	0.974308	0.0157554	0.969625	0.00520346
Additional	Hapmap60017-rs29023471	0.913496	0.0101302	0.952477	0.00957677
Additional	UA-IFASA-5034	0.833664	0.0594158	0.751524	0.0403797
Additional	UA-IFASA-6532	0.838183	0.0155449	0.948977	0.0102469
